# Supplementary material for: Polynucleotide HPTTM-Based Hydrogels Exhibit Scavenging Activity Against Reactive Oxygen Species
Source: Antioxidants (Basel). 2025 Sep 5;14(9):1089. doi: 10.3390/antiox14091089 (PMC12466773; doi:10.3390/antiox14091089)
Supplement: Supplementary file 1 [file antioxidants-14-01089-s001.zip]

Archive with 1 entries (1 files):
- antioxidants-3695961-supplementary.pdf
